# Supplementary material for: Insights Into Limnothrix sp. Metabolism Based on Comparative Genomics
Source: Front Microbiol. 2018 Nov 20;9:2811. doi: 10.3389/fmicb.2018.02811 (PMC6256058; doi:10.3389/fmicb.2018.02811)
Supplement: Supplementary file 1 [file Data_Sheet_1.ZIP]

Archive with 26 entries (21 files):
- Newbler_comparisons/
- Newbler_comparisons/Maxbin_vs_MetaBAT2.tsv
- Newbler_comparisons/Maxbin_vs_MyCC.tsv
- Newbler_comparisons/MyCC_vs_MetaBAT2.tsv
- Newbler_comparisons/quast_results/
- Newbler_comparisons/quast_results/latest
- Newbler_comparisons/quast_results/results_2018_08_03_15_28_44/
- Newbler_comparisons/quast_results/results_2018_08_03_15_28_44/basic_stats/
- Newbler_comparisons/quast_results/results_2018_08_03_15_28_44/basic_stats/bin.001_Cyano_GC_content_plot.pdf
- Newbler_comparisons/quast_results/results_2018_08_03_15_28_44/basic_stats/bin.5_Cyano_GC_content_plot.pdf
- Newbler_comparisons/quast_results/results_2018_08_03_15_28_44/basic_stats/Cluster.8_Cyano_GC_content_plot.pdf
- Newbler_comparisons/quast_results/results_2018_08_03_15_28_44/basic_stats/cumulative_plot.pdf
- Newbler_comparisons/quast_results/results_2018_08_03_15_28_44/basic_stats/GC_content_plot.pdf
- Newbler_comparisons/quast_results/results_2018_08_03_15_28_44/basic_stats/Nx_plot.pdf
- Newbler_comparisons/quast_results/results_2018_08_03_15_28_44/icarus.html
- Newbler_comparisons/quast_results/results_2018_08_03_15_28_44/icarus_viewers/
- Newbler_comparisons/quast_results/results_2018_08_03_15_28_44/icarus_viewers/contig_size_viewer.html
- Newbler_comparisons/quast_results/results_2018_08_03_15_28_44/quast.log
- Newbler_comparisons/quast_results/results_2018_08_03_15_28_44/report.html
- Newbler_comparisons/quast_results/results_2018_08_03_15_28_44/report.pdf
- Newbler_comparisons/quast_results/results_2018_08_03_15_28_44/report.tex
- Newbler_comparisons/quast_results/results_2018_08_03_15_28_44/report.tsv
- Newbler_comparisons/quast_results/results_2018_08_03_15_28_44/report.txt
- Newbler_comparisons/quast_results/results_2018_08_03_15_28_44/transposed_report.tex
- Newbler_comparisons/quast_results/results_2018_08_03_15_28_44/transposed_report.tsv
- Newbler_comparisons/quast_results/results_2018_08_03_15_28_44/transposed_report.txt
