# Supplementary material for: Insights Into Limnothrix sp. Metabolism Based on Comparative Genomics
Source: Front Microbiol. 2018 Nov 20;9:2811. doi: 10.3389/fmicb.2018.02811 (PMC6256058; doi:10.3389/fmicb.2018.02811)
Supplement: Supplementary file 1 [file Data_Sheet_1.ZIP › Newbler_comparisons/Maxbin_vs_MetaBAT2.tsv]

	bin.5_Cyano	bin.6	bin.3	bin.9	bin.4	bin.2	bin.8	bin.1	bin.7	unbinned	# seqs	# bases (Mbp)	Best match	% bases in common	% seqs in common
bin.007	0	0	0	0	837	0	346	4	103	1142	2432	4.91	bin.4	54.10	34.42
bin.001_Cyano	90	0	0	0	0	0	0	0	0	14	104	4.57	bin.5_Cyano	99.08	86.54
bin.003	0	159	0	0	0	0	0	0	0	276	435	4.32	bin.6	86.25	36.55
bin.005	0	0	0	510	0	0	84	131	0	630	1355	4.00	bin.9	72.46	37.64
bin.002	0	0	120	2	0	0	6	25	0	151	304	3.68	bin.3	93.30	39.47
bin.004	0	0	0	0	5	187	40	63	3	449	747	3.51	bin.2	79.81	25.03
bin.006	0	0	1	20	11	0	29	87	2	643	793	1.33	bin.1	12.67	10.97
bin.008	0	0	0	0	50	0	6	1	2	413	472	0.80	bin.4	23.47	10.59
unbinned	0	0	0	1	3	0	25	13	0
# seqs	90	159	121	533	906	187	536	324	110
# bases (Mbp)	4.53	3.72	3.45	3.07	2.89	2.80	1.21	0.61	0.21
Best match	bin.001_Cyano	bin.003	bin.002	bin.005	bin.007	bin.004	bin.007	bin.005	bin.007
% bases in common	100.00	100.00	99.67	94.53	92.00	100.00	63.70	39.95	93.19
% seqs in common	100.00	100.00	99.17	95.68	92.38	100.00	64.55	40.43	93.64
