# Supplementary material for: Insights Into Limnothrix sp. Metabolism Based on Comparative Genomics
Source: Front Microbiol. 2018 Nov 20;9:2811. doi: 10.3389/fmicb.2018.02811 (PMC6256058; doi:10.3389/fmicb.2018.02811)
Supplement: Supplementary file 1 [file Data_Sheet_1.ZIP › Newbler_comparisons/Maxbin_vs_MyCC.tsv]

	Cluster.6	Cluster.8_Cyano	Cluster.3	Cluster.5	Cluster.2	Cluster.12	Cluster.7	Cluster.1	Cluster.4	Cluster.10	Cluster.11	Cluster.9	unbinned	# seqs	# bases (Mbp)	Best match	% bases in common	% seqs in common
bin.007	56	0	0	0	1332	14	633	18	377	2	0	0	0	2432	4.91	Cluster.2	64.37	54.77
bin.001_Cyano	0	95	0	2	1	0	0	0	0	5	1	0	0	104	4.57	Cluster.8_Cyano	99.66	91.35
bin.003	0	17	0	235	0	0	0	0	0	13	71	99	0	435	4.32	Cluster.5	87.80	54.02
bin.005	230	0	933	0	1	14	157	12	3	5	0	0	0	1355	4.00	Cluster.3	84.06	68.86
bin.002	257	0	18	0	4	1	15	3	5	0	1	0	0	304	3.68	Cluster.6	98.22	84.54
bin.004	215	0	17	0	6	331	133	17	28	0	0	0	0	747	3.51	Cluster.12	76.15	44.31
bin.006	244	0	236	0	34	10	78	122	18	51	0	0	0	793	1.33	Cluster.3	27.85	29.76
bin.008	16	5	26	1	79	3	22	161	23	136	0	0	0	472	0.80	Cluster.1	39.57	34.11
unbinned	70	5	26	15	44	14	70	11	16	17	123	128
# seqs	1088	122	1256	253	1501	387	1108	344	470	229	196	227
# bases (Mbp)	4.66	4.60	3.83	3.80	3.40	2.74	2.03	0.75	0.64	0.51	0.47	0.27
Best match	bin.002	bin.001_Cyano	bin.005	bin.003	bin.007	bin.004	bin.007	bin.008	bin.007	bin.008	bin.003	bin.003
% bases in common	77.59	99.07	87.91	99.60	92.85	97.46	53.27	42.50	82.14	46.92	69.95	50.86
% seqs in common	23.62	77.87	74.28	92.89	88.74	85.53	57.13	46.80	80.21	59.39	36.22	43.61
