# Supplementary material for: Insights Into Limnothrix sp. Metabolism Based on Comparative Genomics
Source: Front Microbiol. 2018 Nov 20;9:2811. doi: 10.3389/fmicb.2018.02811 (PMC6256058; doi:10.3389/fmicb.2018.02811)
Supplement: Supplementary file 1 [file Data_Sheet_1.ZIP › Newbler_comparisons/MyCC_vs_MetaBAT2.tsv]

	bin.5_Cyano	bin.6	bin.3	bin.9	bin.4	bin.2	bin.8	bin.1	bin.7	unbinned	# seqs	# bases (Mbp)	Best match	% bases in common	% seqs in common
Cluster.6	0	0	118	3	3	0	11	197	8	748	1088	4.66	bin.3	73.47	10.85
Cluster.8_Cyano	90	0	0	0	0	0	0	0	0	32	122	4.60	bin.5_Cyano	98.49	73.77
Cluster.3	0	0	0	521	0	0	0	95	0	640	1256	3.83	bin.9	77.40	41.48
Cluster.5	0	156	0	0	0	0	0	0	0	97	253	3.80	bin.6	95.48	61.66
Cluster.2	0	0	1	0	810	0	3	0	35	652	1501	3.40	bin.4	77.39	53.96
Cluster.12	0	0	0	0	1	169	15	6	1	195	387	2.74	bin.2	91.00	43.67
Cluster.7	0	0	0	0	8	15	467	11	5	602	1108	2.03	bin.8	52.06	42.15
Cluster.1	0	0	1	0	28	2	15	12	5	281	344	0.75	bin.4	14.48	8.14
Cluster.4	0	0	0	0	49	1	25	0	56	339	470	0.64	bin.7	16.02	11.91
Cluster.10	0	0	1	9	7	0	0	3	0	209	229	0.51	bin.9	18.98	3.93
Cluster.11	0	3	0	0	0	0	0	0	0	193	196	0.47	bin.6	19.06	1.53
Cluster.9	0	0	0	0	0	0	0	0	0	227	227	0.27	n/a	0.00	0.00
unbinned	0	0	0	0	0	0	0	0	0
# seqs	90	159	121	533	906	187	536	324	110
# bases (Mbp)	4.53	3.72	3.45	3.07	2.89	2.80	1.21	0.61	0.21
Best match	Cluster.8_Cyano	Cluster.5	Cluster.6	Cluster.3	Cluster.2	Cluster.12	Cluster.7	Cluster.6	Cluster.4
% bases in common	100.00	97.59	99.36	96.54	91.23	89.08	87.06	60.86	48.24
% seqs in common	100.00	98.11	97.52	97.75	89.40	90.37	87.13	60.80	50.91
