# Supplementary material for: Insights Into Limnothrix sp. Metabolism Based on Comparative Genomics
Source: Front Microbiol. 2018 Nov 20;9:2811. doi: 10.3389/fmicb.2018.02811 (PMC6256058; doi:10.3389/fmicb.2018.02811)
Supplement: Supplementary file 1 [file Data_Sheet_1.ZIP › Newbler_comparisons/quast_results/results_2018_08_03_15_28_44/quast.log]

/home/alexranieri/anaconda2/lib/python2.7/site-packages/quast-4.6.3-py2.7.egg/EGG-INFO/scripts/quast.py -t 6 ../MaxBin_Newbler/bins/bin.001_Cyano.fasta ../MetaBAT2_Newbler/bins/bin.5_Cyano.fa ../MyCC_Newbler/bins/Cluster.8_Cyano.fasta

Version: 4.6.3

System information:
  OS: Linux-4.13.0-43-generic-x86_64-with-debian-stretch-sid (linux_64)
  Python version: 2.7.14
  CPUs number: 6

Started: 2018-08-03 15:28:44

Logging to /media/alexranieri/Data/CACIAM_69d_Frontiers/Round2/Binning/Newbler_comparisons/quast_results/results_2018_08_03_15_28_44/quast.log

CWD: /media/alexranieri/Data/CACIAM_69d_Frontiers/Round2/Binning/Newbler_comparisons
Main parameters: 
  Threads: 6, minimum contig length: 500, ambiguity: one, threshold for extensive misassembly size: 1000

Contigs:
  Pre-processing...
  1  ../MaxBin_Newbler/bins/bin.001_Cyano.fasta ==> bin.001_Cyano
  2  ../MetaBAT2_Newbler/bins/bin.5_Cyano.fa ==> bin.5_Cyano
  3  ../MyCC_Newbler/bins/Cluster.8_Cyano.fasta ==> Cluster.8_Cyano

2018-08-03 15:28:44
Running Basic statistics processor...
  Contig files: 
    1  bin.001_Cyano
    2  bin.5_Cyano
    3  Cluster.8_Cyano
  Calculating N50 and L50...
    1  bin.001_Cyano, N50 = 86879, L50 = 18, Total length = 4570527, GC % = 55.24, # N's per 100 kbp =  0.02
    2  bin.5_Cyano, N50 = 90235, L50 = 17, Total length = 4528652, GC % = 55.27, # N's per 100 kbp =  0.00
    3  Cluster.8_Cyano, N50 = 86879, L50 = 18, Total length = 4597952, GC % = 55.21, # N's per 100 kbp =  0.13
  Drawing Nx plot...
    saved to /media/alexranieri/Data/CACIAM_69d_Frontiers/Round2/Binning/Newbler_comparisons/quast_results/results_2018_08_03_15_28_44/basic_stats/Nx_plot.pdf
  Drawing cumulative plot...
    saved to /media/alexranieri/Data/CACIAM_69d_Frontiers/Round2/Binning/Newbler_comparisons/quast_results/results_2018_08_03_15_28_44/basic_stats/cumulative_plot.pdf
  Drawing GC content plot...
    saved to /media/alexranieri/Data/CACIAM_69d_Frontiers/Round2/Binning/Newbler_comparisons/quast_results/results_2018_08_03_15_28_44/basic_stats/GC_content_plot.pdf
  Drawing bin.001_Cyano GC content plot...
    saved to /media/alexranieri/Data/CACIAM_69d_Frontiers/Round2/Binning/Newbler_comparisons/quast_results/results_2018_08_03_15_28_44/basic_stats/bin.001_Cyano_GC_content_plot.pdf
  Drawing bin.5_Cyano GC content plot...
    saved to /media/alexranieri/Data/CACIAM_69d_Frontiers/Round2/Binning/Newbler_comparisons/quast_results/results_2018_08_03_15_28_44/basic_stats/bin.5_Cyano_GC_content_plot.pdf
  Drawing Cluster.8_Cyano GC content plot...
    saved to /media/alexranieri/Data/CACIAM_69d_Frontiers/Round2/Binning/Newbler_comparisons/quast_results/results_2018_08_03_15_28_44/basic_stats/Cluster.8_Cyano_GC_content_plot.pdf
Done.

NOTICE: Genes are not predicted by default. Use --gene-finding option to enable it.

2018-08-03 15:28:45
Creating large visual summaries...
This may take a while: press Ctrl-C to skip this step..
  1 of 2: Creating Icarus viewers...
  2 of 2: Creating PDF with all tables and plots...
Done

2018-08-03 15:28:46
RESULTS:
  Text versions of total report are saved to /media/alexranieri/Data/CACIAM_69d_Frontiers/Round2/Binning/Newbler_comparisons/quast_results/results_2018_08_03_15_28_44/report.txt, report.tsv, and report.tex
  Text versions of transposed total report are saved to /media/alexranieri/Data/CACIAM_69d_Frontiers/Round2/Binning/Newbler_comparisons/quast_results/results_2018_08_03_15_28_44/transposed_report.txt, transposed_report.tsv, and transposed_report.tex
  HTML version (interactive tables and plots) saved to /media/alexranieri/Data/CACIAM_69d_Frontiers/Round2/Binning/Newbler_comparisons/quast_results/results_2018_08_03_15_28_44/report.html
  PDF version (tables and plots) is saved to /media/alexranieri/Data/CACIAM_69d_Frontiers/Round2/Binning/Newbler_comparisons/quast_results/results_2018_08_03_15_28_44/report.pdf
  Icarus (contig browser) is saved to /media/alexranieri/Data/CACIAM_69d_Frontiers/Round2/Binning/Newbler_comparisons/quast_results/results_2018_08_03_15_28_44/icarus.html
  Log saved to /media/alexranieri/Data/CACIAM_69d_Frontiers/Round2/Binning/Newbler_comparisons/quast_results/results_2018_08_03_15_28_44/quast.log

Finished: 2018-08-03 15:28:46
Elapsed time: 0:00:02.277641
NOTICEs: 1; WARNINGs: 0; non-fatal ERRORs: 0

Thank you for using QUAST!
