# Supplementary material for: Insights Into Limnothrix sp. Metabolism Based on Comparative Genomics
Source: Front Microbiol. 2018 Nov 20;9:2811. doi: 10.3389/fmicb.2018.02811 (PMC6256058; doi:10.3389/fmicb.2018.02811)
Supplement: Supplementary file 1 [file Data_Sheet_1.ZIP › Newbler_comparisons/quast_results/results_2018_08_03_15_28_44/report.tex]

\documentclass[12pt,a4paper]{article}
\begin{document}
\begin{table}[ht]
\begin{center}
\caption{All statistics are based on contigs of size $\geq$ 500 bp, unless otherwise noted (e.g., "\# contigs ($\geq$ 0 bp)" and "Total length ($\geq$ 0 bp)" include all contigs).}
\begin{tabular}{|l*{3}{|r}|}
\hline
Assembly & bin.001\_Cyano & bin.5\_Cyano & Cluster.8\_Cyano \\ \hline
\# contigs ($\geq$ 0 bp) & 104 & 90 & 122 \\ \hline
\# contigs ($\geq$ 1000 bp) & 99 & 90 & 114 \\ \hline
\# contigs ($\geq$ 5000 bp) & 90 & 87 & 90 \\ \hline
\# contigs ($\geq$ 10000 bp) & 76 & 75 & 76 \\ \hline
\# contigs ($\geq$ 25000 bp) & 55 & 55 & 55 \\ \hline
\# contigs ($\geq$ 50000 bp) & 33 & 33 & 33 \\ \hline
Total length ($\geq$ 0 bp) & 4570527 & 4528652 & {\bf 4597952} \\ \hline
Total length ($\geq$ 1000 bp) & 4566969 & 4528652 & {\bf 4592401} \\ \hline
Total length ($\geq$ 5000 bp) & {\bf 4545757} & 4518218 & 4545711 \\ \hline
Total length ($\geq$ 10000 bp) & {\bf 4446663} & 4429981 & {\bf 4446663} \\ \hline
Total length ($\geq$ 25000 bp) & 4108984 & 4108984 & 4108984 \\ \hline
Total length ($\geq$ 50000 bp) & 3303677 & 3303677 & 3303677 \\ \hline
\# contigs & 104 & 90 & 122 \\ \hline
Largest contig & 241377 & 241377 & 241377 \\ \hline
Total length & 4570527 & 4528652 & {\bf 4597952} \\ \hline
GC (\%) & 55.24 & 55.27 & 55.21 \\ \hline
N50 & 86879 & {\bf 90235} & 86879 \\ \hline
N75 & 46876 & {\bf 47462} & 45306 \\ \hline
L50 & 18 & {\bf 17} & 18 \\ \hline
L75 & 36 & {\bf 35} & 37 \\ \hline
\# N's per 100 kbp & 0.02 & {\bf 0.00} & 0.13 \\ \hline
\end{tabular}
\end{center}
\end{table}
\end{document}
