# Supplementary material for: Insights Into Limnothrix sp. Metabolism Based on Comparative Genomics
Source: Front Microbiol. 2018 Nov 20;9:2811. doi: 10.3389/fmicb.2018.02811 (PMC6256058; doi:10.3389/fmicb.2018.02811)
Supplement: Supplementary file 1 [file Data_Sheet_1.ZIP › Newbler_comparisons/quast_results/results_2018_08_03_15_28_44/report.tsv]

Assembly	bin.001_Cyano	bin.5_Cyano	Cluster.8_Cyano
# contigs (>= 0 bp)	104	90	122
# contigs (>= 1000 bp)	99	90	114
# contigs (>= 5000 bp)	90	87	90
# contigs (>= 10000 bp)	76	75	76
# contigs (>= 25000 bp)	55	55	55
# contigs (>= 50000 bp)	33	33	33
Total length (>= 0 bp)	4570527	4528652	4597952
Total length (>= 1000 bp)	4566969	4528652	4592401
Total length (>= 5000 bp)	4545757	4518218	4545711
Total length (>= 10000 bp)	4446663	4429981	4446663
Total length (>= 25000 bp)	4108984	4108984	4108984
Total length (>= 50000 bp)	3303677	3303677	3303677
# contigs	104	90	122
Largest contig	241377	241377	241377
Total length	4570527	4528652	4597952
GC (%)	55.24	55.27	55.21
N50	86879	90235	86879
N75	46876	47462	45306
L50	18	17	18
L75	36	35	37
# N's per 100 kbp	0.02	0.00	0.13
