# Supplementary material for: Insights Into Limnothrix sp. Metabolism Based on Comparative Genomics
Source: Front Microbiol. 2018 Nov 20;9:2811. doi: 10.3389/fmicb.2018.02811 (PMC6256058; doi:10.3389/fmicb.2018.02811)
Supplement: Supplementary file 1 [file Data_Sheet_1.ZIP › Newbler_comparisons/quast_results/results_2018_08_03_15_28_44/report.txt]

All statistics are based on contigs of size >= 500 bp, unless otherwise noted (e.g., "# contigs (>= 0 bp)" and "Total length (>= 0 bp)" include all contigs).

Assembly                    bin.001_Cyano  bin.5_Cyano  Cluster.8_Cyano
# contigs (>= 0 bp)         104            90           122            
# contigs (>= 1000 bp)      99             90           114            
# contigs (>= 5000 bp)      90             87           90             
# contigs (>= 10000 bp)     76             75           76             
# contigs (>= 25000 bp)     55             55           55             
# contigs (>= 50000 bp)     33             33           33             
Total length (>= 0 bp)      4570527        4528652      4597952        
Total length (>= 1000 bp)   4566969        4528652      4592401        
Total length (>= 5000 bp)   4545757        4518218      4545711        
Total length (>= 10000 bp)  4446663        4429981      4446663        
Total length (>= 25000 bp)  4108984        4108984      4108984        
Total length (>= 50000 bp)  3303677        3303677      3303677        
# contigs                   104            90           122            
Largest contig              241377         241377       241377         
Total length                4570527        4528652      4597952        
GC (%)                      55.24          55.27        55.21          
N50                         86879          90235        86879          
N75                         46876          47462        45306          
L50                         18             17           18             
L75                         36             35           37             
# N's per 100 kbp           0.02           0.00         0.13           
