# Supplementary material for: Insights Into Limnothrix sp. Metabolism Based on Comparative Genomics
Source: Front Microbiol. 2018 Nov 20;9:2811. doi: 10.3389/fmicb.2018.02811 (PMC6256058; doi:10.3389/fmicb.2018.02811)
Supplement: Supplementary file 1 [file Data_Sheet_1.ZIP › Newbler_comparisons/quast_results/results_2018_08_03_15_28_44/transposed_report.tex]

\documentclass[12pt,a4paper]{article}
\begin{document}
\begin{table}[ht]
\begin{center}
\caption{All statistics are based on contigs of size $\geq$ 500 bp, unless otherwise noted (e.g., "\# contigs ($\geq$ 0 bp)" and "Total length ($\geq$ 0 bp)" include all contigs).}
\begin{tabular}{|l*{21}{|r}|}
\hline
Assembly & \# contigs ($\geq$ 0 bp) & \# contigs ($\geq$ 1000 bp) & \# contigs ($\geq$ 5000 bp) & \# contigs ($\geq$ 10000 bp) & \# contigs ($\geq$ 25000 bp) & \# contigs ($\geq$ 50000 bp) & Total length ($\geq$ 0 bp) & Total length ($\geq$ 1000 bp) & Total length ($\geq$ 5000 bp) & Total length ($\geq$ 10000 bp) & Total length ($\geq$ 25000 bp) & Total length ($\geq$ 50000 bp) & \# contigs & Largest contig & Total length & GC (\%) & N50 & N75 & L50 & L75 & \# N's per 100 kbp \\ \hline
bin.001\_Cyano & 104 & 99 & 90 & 76 & 55 & 33 & 4570527 & 4566969 & 4545757 & 4446663 & 4108984 & 3303677 & 104 & 241377 & 4570527 & 55.24 & 86879 & 46876 & 18 & 36 & 0.02 \\ \hline
bin.5\_Cyano & 90 & 90 & 87 & 75 & 55 & 33 & 4528652 & 4528652 & 4518218 & 4429981 & 4108984 & 3303677 & 90 & 241377 & 4528652 & 55.27 & 90235 & 47462 & 17 & 35 & 0.00 \\ \hline
Cluster.8\_Cyano & 122 & 114 & 90 & 76 & 55 & 33 & 4597952 & 4592401 & 4545711 & 4446663 & 4108984 & 3303677 & 122 & 241377 & 4597952 & 55.21 & 86879 & 45306 & 18 & 37 & 0.13 \\ \hline
\end{tabular}
\end{center}
\end{table}
\end{document}
