# Supplementary material for: Insights Into Limnothrix sp. Metabolism Based on Comparative Genomics
Source: Front Microbiol. 2018 Nov 20;9:2811. doi: 10.3389/fmicb.2018.02811 (PMC6256058; doi:10.3389/fmicb.2018.02811)
Supplement: Supplementary file 1 [file Data_Sheet_1.ZIP › Newbler_comparisons/quast_results/results_2018_08_03_15_28_44/transposed_report.tsv]

Assembly	# contigs (>= 0 bp)	# contigs (>= 1000 bp)	# contigs (>= 5000 bp)	# contigs (>= 10000 bp)	# contigs (>= 25000 bp)	# contigs (>= 50000 bp)	Total length (>= 0 bp)	Total length (>= 1000 bp)	Total length (>= 5000 bp)	Total length (>= 10000 bp)	Total length (>= 25000 bp)	Total length (>= 50000 bp)	# contigs	Largest contig	Total length	GC (%)	N50	N75	L50	L75	# N's per 100 kbp
bin.001_Cyano	104	99	90	76	55	33	4570527	4566969	4545757	4446663	4108984	3303677	104	241377	4570527	55.24	86879	46876	18	36	0.02
bin.5_Cyano	90	90	87	75	55	33	4528652	4528652	4518218	4429981	4108984	3303677	90	241377	4528652	55.27	90235	47462	17	35	0.00
Cluster.8_Cyano	122	114	90	76	55	33	4597952	4592401	4545711	4446663	4108984	3303677	122	241377	4597952	55.21	86879	45306	18	37	0.13
