# Supplementary material for: Insights Into Limnothrix sp. Metabolism Based on Comparative Genomics
Source: Front Microbiol. 2018 Nov 20;9:2811. doi: 10.3389/fmicb.2018.02811 (PMC6256058; doi:10.3389/fmicb.2018.02811)
Supplement: Supplementary file 1 [file Data_Sheet_1.ZIP › Newbler_comparisons/quast_results/results_2018_08_03_15_28_44/transposed_report.txt]

All statistics are based on contigs of size >= 500 bp, unless otherwise noted (e.g., "# contigs (>= 0 bp)" and "Total length (>= 0 bp)" include all contigs).

Assembly         # contigs (>= 0 bp)  # contigs (>= 1000 bp)  # contigs (>= 5000 bp)  # contigs (>= 10000 bp)  # contigs (>= 25000 bp)  # contigs (>= 50000 bp)  Total length (>= 0 bp)  Total length (>= 1000 bp)  Total length (>= 5000 bp)  Total length (>= 10000 bp)  Total length (>= 25000 bp)  Total length (>= 50000 bp)  # contigs  Largest contig  Total length  GC (%)  N50    N75    L50  L75  # N's per 100 kbp
bin.001_Cyano    104                  99                      90                      76                       55                       33                       4570527                 4566969                    4545757                    4446663                     4108984                     3303677                     104        241377          4570527       55.24   86879  46876  18   36   0.02             
bin.5_Cyano      90                   90                      87                      75                       55                       33                       4528652                 4528652                    4518218                    4429981                     4108984                     3303677                     90         241377          4528652       55.27   90235  47462  17   35   0.00             
Cluster.8_Cyano  122                  114                     90                      76                       55                       33                       4597952                 4592401                    4545711                    4446663                     4108984                     3303677                     122        241377          4597952       55.21   86879  45306  18   37   0.13             
