# Supplementary material for: Insights Into Limnothrix sp. Metabolism Based on Comparative Genomics
Source: Front Microbiol. 2018 Nov 20;9:2811. doi: 10.3389/fmicb.2018.02811 (PMC6256058; doi:10.3389/fmicb.2018.02811)
Supplement: Supplementary file 2 [file Data_Sheet_2.ZIP]

Archive with 30 entries (25 files):
- SPAdes_comparisons/
- SPAdes_comparisons/Maxbin_vs_Metabat.tsv
- SPAdes_comparisons/MyCC_vs_Maxbin.tsv
- SPAdes_comparisons/MyCC_vs_Metabat.tsv
- SPAdes_comparisons/quast_results/
- SPAdes_comparisons/quast_results/latest
- SPAdes_comparisons/quast_results/results_2018_08_03_15_48_03/
- SPAdes_comparisons/quast_results/results_2018_08_03_15_48_03/basic_stats/
- SPAdes_comparisons/quast_results/results_2018_08_03_15_48_03/basic_stats/bin-001_Cyano_coverage_histogram.pdf
- SPAdes_comparisons/quast_results/results_2018_08_03_15_48_03/basic_stats/bin-7_Cyano_coverage_histogram.pdf
- SPAdes_comparisons/quast_results/results_2018_08_03_15_48_03/basic_stats/bin.001_Cyano_GC_content_plot.pdf
- SPAdes_comparisons/quast_results/results_2018_08_03_15_48_03/basic_stats/bin.7_Cyano_GC_content_plot.pdf
- SPAdes_comparisons/quast_results/results_2018_08_03_15_48_03/basic_stats/Cluster-9_Cyano_coverage_histogram.pdf
- SPAdes_comparisons/quast_results/results_2018_08_03_15_48_03/basic_stats/Cluster.9_Cyano_GC_content_plot.pdf
- SPAdes_comparisons/quast_results/results_2018_08_03_15_48_03/basic_stats/coverage_histogram.pdf
- SPAdes_comparisons/quast_results/results_2018_08_03_15_48_03/basic_stats/cumulative_plot.pdf
- SPAdes_comparisons/quast_results/results_2018_08_03_15_48_03/basic_stats/GC_content_plot.pdf
- SPAdes_comparisons/quast_results/results_2018_08_03_15_48_03/basic_stats/Nx_plot.pdf
- SPAdes_comparisons/quast_results/results_2018_08_03_15_48_03/icarus.html
- SPAdes_comparisons/quast_results/results_2018_08_03_15_48_03/icarus_viewers/
- SPAdes_comparisons/quast_results/results_2018_08_03_15_48_03/icarus_viewers/contig_size_viewer.html
- SPAdes_comparisons/quast_results/results_2018_08_03_15_48_03/quast.log
- SPAdes_comparisons/quast_results/results_2018_08_03_15_48_03/report.html
- SPAdes_comparisons/quast_results/results_2018_08_03_15_48_03/report.pdf
- SPAdes_comparisons/quast_results/results_2018_08_03_15_48_03/report.tex
- SPAdes_comparisons/quast_results/results_2018_08_03_15_48_03/report.tsv
- SPAdes_comparisons/quast_results/results_2018_08_03_15_48_03/report.txt
- SPAdes_comparisons/quast_results/results_2018_08_03_15_48_03/transposed_report.tex
- SPAdes_comparisons/quast_results/results_2018_08_03_15_48_03/transposed_report.tsv
- SPAdes_comparisons/quast_results/results_2018_08_03_15_48_03/transposed_report.txt
