# Supplementary material for: Insights Into Limnothrix sp. Metabolism Based on Comparative Genomics
Source: Front Microbiol. 2018 Nov 20;9:2811. doi: 10.3389/fmicb.2018.02811 (PMC6256058; doi:10.3389/fmicb.2018.02811)
Supplement: Supplementary file 2 [file Data_Sheet_2.ZIP › SPAdes_comparisons/Maxbin_vs_Metabat.tsv]

	bin.7_Cyano	bin.4	bin.8	bin.5	bin.2	bin.1	bin.3	bin.6	unbinned	# seqs	# bases (Mbp)	Best match	% bases in common	% seqs in common
bin.007	0	0	0	0	0	886	368	6	1670	2930	5.36	bin.1	49.02	30.24
bin.004	0	0	1	2	127	5	107	163	1362	1767	4.93	bin.2	58.59	7.19
bin.001_Cyano	84	0	0	0	0	0	0	0	13	97	4.58	bin.7_Cyano	99.11	86.60
bin.003	0	272	0	0	0	0	0	0	539	811	4.50	bin.4	81.93	33.54
bin.005	0	0	1	456	1	1	67	89	825	1440	4.18	bin.5	70.83	31.67
bin.002	0	0	157	6	0	1	6	9	215	394	3.74	bin.8	92.39	39.85
bin.008	0	0	0	1	0	8	1	1	622	633	0.92	bin.1	2.87	1.26
bin.006	0	0	1	14	0	0	2	18	351	386	0.71	bin.5	13.32	3.63
bin.010	0	0	0	0	0	0	3	55	422	480	0.58	bin.6	19.10	11.46
bin.009	0	0	0	0	0	17	19	17	305	358	0.47	bin.1	8.95	4.75
unbinned	0	0	0	1	0	3	17	8
# seqs	84	272	160	480	128	921	590	366
# bases (Mbp)	4.54	3.69	3.48	3.08	2.89	2.71	1.36	0.71
Best match	bin.001_Cyano	bin.003	bin.002	bin.005	bin.004	bin.007	bin.007	bin.004
% bases in common	100.00	100.00	99.44	95.97	99.92	96.76	63.89	44.14
% seqs in common	100.00	100.00	98.12	95.00	99.22	96.20	62.37	44.54
