# Supplementary material for: Insights Into Limnothrix sp. Metabolism Based on Comparative Genomics
Source: Front Microbiol. 2018 Nov 20;9:2811. doi: 10.3389/fmicb.2018.02811 (PMC6256058; doi:10.3389/fmicb.2018.02811)
Supplement: Supplementary file 2 [file Data_Sheet_2.ZIP › SPAdes_comparisons/MyCC_vs_Maxbin.tsv]

	bin.007	bin.004	bin.001_Cyano	bin.003	bin.005	bin.002	bin.008	bin.006	bin.010	bin.009	unbinned	# seqs	# bases (Mbp)	Best match	% bases in common	% seqs in common
Cluster.8	818	503	0	0	171	18	7	6	15	52	75	1665	4.69	bin.004	63.01	30.21
Cluster.4	67	574	0	0	157	290	14	30	98	27	57	1314	4.61	bin.002	72.41	22.07
Cluster.9_Cyano	0	0	89	4	0	0	5	0	0	0	1	99	4.58	bin.001_Cyano	99.77	89.90
Cluster.7	0	0	1	458	0	1	1	0	0	0	10	471	3.80	bin.003	99.64	97.24
Cluster.6	1547	43	1	0	0	4	47	1	0	40	33	1716	3.45	bin.007	93.52	90.15
Cluster.3	4	29	0	0	758	16	21	50	20	4	7	909	3.20	bin.005	94.87	83.39
Cluster.5	3	141	0	2	269	17	159	213	182	12	22	1020	1.67	bin.005	36.16	26.37
Cluster.2	37	103	3	15	50	35	305	72	108	82	25	835	1.59	bin.008	31.46	36.53
Cluster.1	54	294	0	0	27	9	10	11	42	61	17	525	1.03	bin.004	67.55	56.00
Cluster.10	0	0	3	332	0	0	0	0	0	0	308	643	0.99	bin.003	68.97	51.63
Cluster.11	400	80	0	0	8	4	64	3	15	80	10	664	0.98	bin.007	62.11	60.24
unbinned	0	0	0	0	0	0	0	0	0	0
# seqs	2930	1767	97	811	1440	394	633	386	480	358
# bases (Mbp)	5.36	4.93	4.58	4.50	4.18	3.74	0.92	0.71	0.58	0.47
Best match	Cluster.6	Cluster.8	Cluster.9_Cyano	Cluster.7	Cluster.3	Cluster.4	Cluster.2	Cluster.5	Cluster.5	Cluster.11
% bases in common	60.13	60.00	99.73	84.01	72.59	89.07	54.43	57.43	40.32	24.17
% seqs in common	52.80	28.47	91.75	56.47	52.64	73.60	48.18	55.18	37.92	22.35
