# Supplementary material for: Insights Into Limnothrix sp. Metabolism Based on Comparative Genomics
Source: Front Microbiol. 2018 Nov 20;9:2811. doi: 10.3389/fmicb.2018.02811 (PMC6256058; doi:10.3389/fmicb.2018.02811)
Supplement: Supplementary file 2 [file Data_Sheet_2.ZIP › SPAdes_comparisons/MyCC_vs_Metabat.tsv]

	bin.7_Cyano	bin.4	bin.8	bin.5	bin.2	bin.1	bin.3	bin.6	unbinned	# seqs	# bases (Mbp)	Best match	% bases in common	% seqs in common
Cluster.8	0	0	3	1	109	28	433	6	1085	1665	4.69	bin.2	52.43	6.55
Cluster.4	0	0	144	8	2	8	25	132	995	1314	4.61	bin.8	68.76	10.96
Cluster.9_Cyano	84	0	0	0	0	0	0	0	15	99	4.58	bin.7_Cyano	99.16	84.85
Cluster.7	0	253	0	0	0	0	0	0	218	471	3.80	bin.4	90.24	53.72
Cluster.6	0	0	0	0	0	756	41	1	918	1716	3.45	bin.1	68.08	44.06
Cluster.3	0	0	1	416	0	2	4	30	456	909	3.20	bin.5	82.53	45.76
Cluster.5	0	0	0	54	0	0	0	111	855	1020	1.67	bin.5	24.81	5.29
Cluster.2	0	0	11	0	3	5	6	38	772	835	1.59	bin.8	17.94	1.32
Cluster.1	0	0	1	1	14	10	37	38	424	525	1.03	bin.2	33.23	2.67
Cluster.10	0	19	0	0	0	0	0	0	624	643	0.99	bin.4	26.47	2.95
Cluster.11	0	0	0	0	0	112	44	10	498	664	0.98	bin.1	25.18	16.87
unbinned	0	0	0	0	0	0	0	0
# seqs	84	272	160	480	128	921	590	366
# bases (Mbp)	4.54	3.69	3.48	3.08	2.89	2.71	1.36	0.71
Best match	Cluster.9_Cyano	Cluster.7	Cluster.4	Cluster.3	Cluster.8	Cluster.6	Cluster.8	Cluster.4
% bases in common	100.00	92.86	91.04	85.57	85.15	86.42	73.23	36.55
% seqs in common	100.00	93.01	90.00	86.67	85.16	82.08	73.39	36.07
