# Supplementary material for: Insights Into Limnothrix sp. Metabolism Based on Comparative Genomics
Source: Front Microbiol. 2018 Nov 20;9:2811. doi: 10.3389/fmicb.2018.02811 (PMC6256058; doi:10.3389/fmicb.2018.02811)
Supplement: Supplementary file 2 [file Data_Sheet_2.ZIP › SPAdes_comparisons/quast_results/results_2018_08_03_15_48_03/quast.log]

/home/alexranieri/anaconda2/lib/python2.7/site-packages/quast-4.6.3-py2.7.egg/EGG-INFO/scripts/quast.py -t 6 ../MaxBin_SPAdes/bins/bin.001_Cyano.fasta ../MyCC_SPAdes/bins/Cluster.9_Cyano.fasta ../MetaBAT2_SPAdes/bins/bin.7_Cyano.fa

Version: 4.6.3

System information:
  OS: Linux-4.13.0-43-generic-x86_64-with-debian-stretch-sid (linux_64)
  Python version: 2.7.14
  CPUs number: 6

Started: 2018-08-03 15:48:03

Logging to /media/alexranieri/Data/CACIAM_69d_Frontiers/Round2/Binning/SPAdes_comparisons/quast_results/results_2018_08_03_15_48_03/quast.log

CWD: /media/alexranieri/Data/CACIAM_69d_Frontiers/Round2/Binning/SPAdes_comparisons
Main parameters: 
  Threads: 6, minimum contig length: 500, ambiguity: one, threshold for extensive misassembly size: 1000

Contigs:
  Pre-processing...
  1  ../MaxBin_SPAdes/bins/bin.001_Cyano.fasta ==> bin.001_Cyano
  2  ../MyCC_SPAdes/bins/Cluster.9_Cyano.fasta ==> Cluster.9_Cyano
  3  ../MetaBAT2_SPAdes/bins/bin.7_Cyano.fa ==> bin.7_Cyano

2018-08-03 15:48:04
Running Basic statistics processor...
  Contig files: 
    1  bin.001_Cyano
    2  Cluster.9_Cyano
    3  bin.7_Cyano
  Calculating N50 and L50...
    1  bin.001_Cyano, N50 = 86917, L50 = 17, Total length = 4583395, GC % = 55.20, # N's per 100 kbp =  0.00
    2  Cluster.9_Cyano, N50 = 86917, L50 = 17, Total length = 4581382, GC % = 55.21, # N's per 100 kbp =  0.00
    3  bin.7_Cyano, N50 = 86917, L50 = 17, Total length = 4542673, GC % = 55.24, # N's per 100 kbp =  0.00
  Drawing Nx plot...
    saved to /media/alexranieri/Data/CACIAM_69d_Frontiers/Round2/Binning/SPAdes_comparisons/quast_results/results_2018_08_03_15_48_03/basic_stats/Nx_plot.pdf
  Drawing cumulative plot...
    saved to /media/alexranieri/Data/CACIAM_69d_Frontiers/Round2/Binning/SPAdes_comparisons/quast_results/results_2018_08_03_15_48_03/basic_stats/cumulative_plot.pdf
  Drawing GC content plot...
    saved to /media/alexranieri/Data/CACIAM_69d_Frontiers/Round2/Binning/SPAdes_comparisons/quast_results/results_2018_08_03_15_48_03/basic_stats/GC_content_plot.pdf
  Drawing bin.001_Cyano GC content plot...
    saved to /media/alexranieri/Data/CACIAM_69d_Frontiers/Round2/Binning/SPAdes_comparisons/quast_results/results_2018_08_03_15_48_03/basic_stats/bin.001_Cyano_GC_content_plot.pdf
  Drawing Cluster.9_Cyano GC content plot...
    saved to /media/alexranieri/Data/CACIAM_69d_Frontiers/Round2/Binning/SPAdes_comparisons/quast_results/results_2018_08_03_15_48_03/basic_stats/Cluster.9_Cyano_GC_content_plot.pdf
  Drawing bin.7_Cyano GC content plot...
    saved to /media/alexranieri/Data/CACIAM_69d_Frontiers/Round2/Binning/SPAdes_comparisons/quast_results/results_2018_08_03_15_48_03/basic_stats/bin.7_Cyano_GC_content_plot.pdf
  Drawing Coverage histogram (bin size: 1x)...
    saved to /media/alexranieri/Data/CACIAM_69d_Frontiers/Round2/Binning/SPAdes_comparisons/quast_results/results_2018_08_03_15_48_03/basic_stats/coverage_histogram.pdf
  Drawing bin.001_Cyano coverage histogram (bin size: 1x)...
    saved to /media/alexranieri/Data/CACIAM_69d_Frontiers/Round2/Binning/SPAdes_comparisons/quast_results/results_2018_08_03_15_48_03/basic_stats/bin-001_Cyano_coverage_histogram.pdf
  Drawing Cluster.9_Cyano coverage histogram (bin size: 1x)...
    saved to /media/alexranieri/Data/CACIAM_69d_Frontiers/Round2/Binning/SPAdes_comparisons/quast_results/results_2018_08_03_15_48_03/basic_stats/Cluster-9_Cyano_coverage_histogram.pdf
  Drawing bin.7_Cyano coverage histogram (bin size: 1x)...
    saved to /media/alexranieri/Data/CACIAM_69d_Frontiers/Round2/Binning/SPAdes_comparisons/quast_results/results_2018_08_03_15_48_03/basic_stats/bin-7_Cyano_coverage_histogram.pdf
Done.

NOTICE: Genes are not predicted by default. Use --gene-finding option to enable it.

2018-08-03 15:48:06
Creating large visual summaries...
This may take a while: press Ctrl-C to skip this step..
  1 of 2: Creating Icarus viewers...
  2 of 2: Creating PDF with all tables and plots...
Done

2018-08-03 15:48:06
RESULTS:
  Text versions of total report are saved to /media/alexranieri/Data/CACIAM_69d_Frontiers/Round2/Binning/SPAdes_comparisons/quast_results/results_2018_08_03_15_48_03/report.txt, report.tsv, and report.tex
  Text versions of transposed total report are saved to /media/alexranieri/Data/CACIAM_69d_Frontiers/Round2/Binning/SPAdes_comparisons/quast_results/results_2018_08_03_15_48_03/transposed_report.txt, transposed_report.tsv, and transposed_report.tex
  HTML version (interactive tables and plots) saved to /media/alexranieri/Data/CACIAM_69d_Frontiers/Round2/Binning/SPAdes_comparisons/quast_results/results_2018_08_03_15_48_03/report.html
  PDF version (tables and plots) is saved to /media/alexranieri/Data/CACIAM_69d_Frontiers/Round2/Binning/SPAdes_comparisons/quast_results/results_2018_08_03_15_48_03/report.pdf
  Icarus (contig browser) is saved to /media/alexranieri/Data/CACIAM_69d_Frontiers/Round2/Binning/SPAdes_comparisons/quast_results/results_2018_08_03_15_48_03/icarus.html
  Log saved to /media/alexranieri/Data/CACIAM_69d_Frontiers/Round2/Binning/SPAdes_comparisons/quast_results/results_2018_08_03_15_48_03/quast.log

Finished: 2018-08-03 15:48:06
Elapsed time: 0:00:02.969488
NOTICEs: 1; WARNINGs: 0; non-fatal ERRORs: 0

Thank you for using QUAST!
