# Supplementary material for: Insights Into Limnothrix sp. Metabolism Based on Comparative Genomics
Source: Front Microbiol. 2018 Nov 20;9:2811. doi: 10.3389/fmicb.2018.02811 (PMC6256058; doi:10.3389/fmicb.2018.02811)
Supplement: Supplementary file 2 [file Data_Sheet_2.ZIP › SPAdes_comparisons/quast_results/results_2018_08_03_15_48_03/report.tex]

\documentclass[12pt,a4paper]{article}
\begin{document}
\begin{table}[ht]
\begin{center}
\caption{All statistics are based on contigs of size $\geq$ 500 bp, unless otherwise noted (e.g., "\# contigs ($\geq$ 0 bp)" and "Total length ($\geq$ 0 bp)" include all contigs).}
\begin{tabular}{|l*{3}{|r}|}
\hline
Assembly & bin.001\_Cyano & Cluster.9\_Cyano & bin.7\_Cyano \\ \hline
\# contigs ($\geq$ 0 bp) & 97 & 99 & 84 \\ \hline
\# contigs ($\geq$ 1000 bp) & 93 & 93 & 84 \\ \hline
\# contigs ($\geq$ 5000 bp) & 84 & 83 & 81 \\ \hline
\# contigs ($\geq$ 10000 bp) & 72 & 72 & 71 \\ \hline
\# contigs ($\geq$ 25000 bp) & 56 & 56 & 56 \\ \hline
\# contigs ($\geq$ 50000 bp) & 34 & 34 & 34 \\ \hline
Total length ($\geq$ 0 bp) & {\bf 4583395} & 4581382 & 4542673 \\ \hline
Total length ($\geq$ 1000 bp) & {\bf 4580208} & 4576189 & 4542673 \\ \hline
Total length ($\geq$ 5000 bp) & {\bf 4559535} & 4554247 & 4531738 \\ \hline
Total length ($\geq$ 10000 bp) & {\bf 4473906} & {\bf 4473906} & 4457098 \\ \hline
Total length ($\geq$ 25000 bp) & 4227867 & 4227867 & 4227867 \\ \hline
Total length ($\geq$ 50000 bp) & 3442792 & 3442792 & 3442792 \\ \hline
\# contigs & 97 & 99 & 84 \\ \hline
Largest contig & 251784 & 251784 & 251784 \\ \hline
Total length & {\bf 4583395} & 4581382 & 4542673 \\ \hline
GC (\%) & 55.20 & 55.21 & 55.24 \\ \hline
N50 & 86917 & 86917 & 86917 \\ \hline
N75 & 50181 & 50181 & 50181 \\ \hline
L50 & 17 & 17 & 17 \\ \hline
L75 & 34 & 34 & 34 \\ \hline
\# N's per 100 kbp & 0.00 & 0.00 & 0.00 \\ \hline
\end{tabular}
\end{center}
\end{table}
\end{document}
