# Supplementary material for: Insights Into Limnothrix sp. Metabolism Based on Comparative Genomics
Source: Front Microbiol. 2018 Nov 20;9:2811. doi: 10.3389/fmicb.2018.02811 (PMC6256058; doi:10.3389/fmicb.2018.02811)
Supplement: Supplementary file 2 [file Data_Sheet_2.ZIP › SPAdes_comparisons/quast_results/results_2018_08_03_15_48_03/report.tsv]

Assembly	bin.001_Cyano	Cluster.9_Cyano	bin.7_Cyano
# contigs (>= 0 bp)	97	99	84
# contigs (>= 1000 bp)	93	93	84
# contigs (>= 5000 bp)	84	83	81
# contigs (>= 10000 bp)	72	72	71
# contigs (>= 25000 bp)	56	56	56
# contigs (>= 50000 bp)	34	34	34
Total length (>= 0 bp)	4583395	4581382	4542673
Total length (>= 1000 bp)	4580208	4576189	4542673
Total length (>= 5000 bp)	4559535	4554247	4531738
Total length (>= 10000 bp)	4473906	4473906	4457098
Total length (>= 25000 bp)	4227867	4227867	4227867
Total length (>= 50000 bp)	3442792	3442792	3442792
# contigs	97	99	84
Largest contig	251784	251784	251784
Total length	4583395	4581382	4542673
GC (%)	55.20	55.21	55.24
N50	86917	86917	86917
N75	50181	50181	50181
L50	17	17	17
L75	34	34	34
# N's per 100 kbp	0.00	0.00	0.00
