# Supplementary material for: Insights Into Limnothrix sp. Metabolism Based on Comparative Genomics
Source: Front Microbiol. 2018 Nov 20;9:2811. doi: 10.3389/fmicb.2018.02811 (PMC6256058; doi:10.3389/fmicb.2018.02811)
Supplement: Supplementary file 2 [file Data_Sheet_2.ZIP › SPAdes_comparisons/quast_results/results_2018_08_03_15_48_03/report.txt]

All statistics are based on contigs of size >= 500 bp, unless otherwise noted (e.g., "# contigs (>= 0 bp)" and "Total length (>= 0 bp)" include all contigs).

Assembly                    bin.001_Cyano  Cluster.9_Cyano  bin.7_Cyano
# contigs (>= 0 bp)         97             99               84         
# contigs (>= 1000 bp)      93             93               84         
# contigs (>= 5000 bp)      84             83               81         
# contigs (>= 10000 bp)     72             72               71         
# contigs (>= 25000 bp)     56             56               56         
# contigs (>= 50000 bp)     34             34               34         
Total length (>= 0 bp)      4583395        4581382          4542673    
Total length (>= 1000 bp)   4580208        4576189          4542673    
Total length (>= 5000 bp)   4559535        4554247          4531738    
Total length (>= 10000 bp)  4473906        4473906          4457098    
Total length (>= 25000 bp)  4227867        4227867          4227867    
Total length (>= 50000 bp)  3442792        3442792          3442792    
# contigs                   97             99               84         
Largest contig              251784         251784           251784     
Total length                4583395        4581382          4542673    
GC (%)                      55.20          55.21            55.24      
N50                         86917          86917            86917      
N75                         50181          50181            50181      
L50                         17             17               17         
L75                         34             34               34         
# N's per 100 kbp           0.00           0.00             0.00       
