# Supplementary material for: Insights Into Limnothrix sp. Metabolism Based on Comparative Genomics
Source: Front Microbiol. 2018 Nov 20;9:2811. doi: 10.3389/fmicb.2018.02811 (PMC6256058; doi:10.3389/fmicb.2018.02811)
Supplement: Supplementary file 2 [file Data_Sheet_2.ZIP › SPAdes_comparisons/quast_results/results_2018_08_03_15_48_03/transposed_report.tex]

\documentclass[12pt,a4paper]{article}
\begin{document}
\begin{table}[ht]
\begin{center}
\caption{All statistics are based on contigs of size $\geq$ 500 bp, unless otherwise noted (e.g., "\# contigs ($\geq$ 0 bp)" and "Total length ($\geq$ 0 bp)" include all contigs).}
\begin{tabular}{|l*{21}{|r}|}
\hline
Assembly & \# contigs ($\geq$ 0 bp) & \# contigs ($\geq$ 1000 bp) & \# contigs ($\geq$ 5000 bp) & \# contigs ($\geq$ 10000 bp) & \# contigs ($\geq$ 25000 bp) & \# contigs ($\geq$ 50000 bp) & Total length ($\geq$ 0 bp) & Total length ($\geq$ 1000 bp) & Total length ($\geq$ 5000 bp) & Total length ($\geq$ 10000 bp) & Total length ($\geq$ 25000 bp) & Total length ($\geq$ 50000 bp) & \# contigs & Largest contig & Total length & GC (\%) & N50 & N75 & L50 & L75 & \# N's per 100 kbp \\ \hline
bin.001\_Cyano & 97 & 93 & 84 & 72 & 56 & 34 & 4583395 & 4580208 & 4559535 & 4473906 & 4227867 & 3442792 & 97 & 251784 & 4583395 & 55.20 & 86917 & 50181 & 17 & 34 & 0.00 \\ \hline
Cluster.9\_Cyano & 99 & 93 & 83 & 72 & 56 & 34 & 4581382 & 4576189 & 4554247 & 4473906 & 4227867 & 3442792 & 99 & 251784 & 4581382 & 55.21 & 86917 & 50181 & 17 & 34 & 0.00 \\ \hline
bin.7\_Cyano & 84 & 84 & 81 & 71 & 56 & 34 & 4542673 & 4542673 & 4531738 & 4457098 & 4227867 & 3442792 & 84 & 251784 & 4542673 & 55.24 & 86917 & 50181 & 17 & 34 & 0.00 \\ \hline
\end{tabular}
\end{center}
\end{table}
\end{document}
