# Supplementary material for: Insights Into Limnothrix sp. Metabolism Based on Comparative Genomics
Source: Front Microbiol. 2018 Nov 20;9:2811. doi: 10.3389/fmicb.2018.02811 (PMC6256058; doi:10.3389/fmicb.2018.02811)
Supplement: Supplementary file 2 [file Data_Sheet_2.ZIP › SPAdes_comparisons/quast_results/results_2018_08_03_15_48_03/transposed_report.tsv]

Assembly	# contigs (>= 0 bp)	# contigs (>= 1000 bp)	# contigs (>= 5000 bp)	# contigs (>= 10000 bp)	# contigs (>= 25000 bp)	# contigs (>= 50000 bp)	Total length (>= 0 bp)	Total length (>= 1000 bp)	Total length (>= 5000 bp)	Total length (>= 10000 bp)	Total length (>= 25000 bp)	Total length (>= 50000 bp)	# contigs	Largest contig	Total length	GC (%)	N50	N75	L50	L75	# N's per 100 kbp
bin.001_Cyano	97	93	84	72	56	34	4583395	4580208	4559535	4473906	4227867	3442792	97	251784	4583395	55.20	86917	50181	17	34	0.00
Cluster.9_Cyano	99	93	83	72	56	34	4581382	4576189	4554247	4473906	4227867	3442792	99	251784	4581382	55.21	86917	50181	17	34	0.00
bin.7_Cyano	84	84	81	71	56	34	4542673	4542673	4531738	4457098	4227867	3442792	84	251784	4542673	55.24	86917	50181	17	34	0.00
