# Supplementary material for: Insights Into Limnothrix sp. Metabolism Based on Comparative Genomics
Source: Front Microbiol. 2018 Nov 20;9:2811. doi: 10.3389/fmicb.2018.02811 (PMC6256058; doi:10.3389/fmicb.2018.02811)
Supplement: Supplementary file 2 [file Data_Sheet_2.ZIP › SPAdes_comparisons/quast_results/results_2018_08_03_15_48_03/transposed_report.txt]

All statistics are based on contigs of size >= 500 bp, unless otherwise noted (e.g., "# contigs (>= 0 bp)" and "Total length (>= 0 bp)" include all contigs).

Assembly         # contigs (>= 0 bp)  # contigs (>= 1000 bp)  # contigs (>= 5000 bp)  # contigs (>= 10000 bp)  # contigs (>= 25000 bp)  # contigs (>= 50000 bp)  Total length (>= 0 bp)  Total length (>= 1000 bp)  Total length (>= 5000 bp)  Total length (>= 10000 bp)  Total length (>= 25000 bp)  Total length (>= 50000 bp)  # contigs  Largest contig  Total length  GC (%)  N50    N75    L50  L75  # N's per 100 kbp
bin.001_Cyano    97                   93                      84                      72                       56                       34                       4583395                 4580208                    4559535                    4473906                     4227867                     3442792                     97         251784          4583395       55.20   86917  50181  17   34   0.00             
Cluster.9_Cyano  99                   93                      83                      72                       56                       34                       4581382                 4576189                    4554247                    4473906                     4227867                     3442792                     99         251784          4581382       55.21   86917  50181  17   34   0.00             
bin.7_Cyano      84                   84                      81                      71                       56                       34                       4542673                 4542673                    4531738                    4457098                     4227867                     3442792                     84         251784          4542673       55.24   86917  50181  17   34   0.00             
