# Supplementary material for: Insights Into Limnothrix sp. Metabolism Based on Comparative Genomics
Source: Front Microbiol. 2018 Nov 20;9:2811. doi: 10.3389/fmicb.2018.02811 (PMC6256058; doi:10.3389/fmicb.2018.02811)
Supplement: Supplementary file 3 [file Data_Sheet_3.ZIP › Supplementary File 2.txt]

#NEXUS
begin taxa;
	dimensions ntax=202;
	taxlabels
	TylGV_O33958_1mod
	RapC_Q54299_4mod
	TylGIV_O33957_1mod
	TylGI_O33954_3mod
	TylGI_O33954_2mod
	TylGIII_O33956_1mod
	RapA_Q54297_4mod
	RapB_Q54296_3mod
	RapB_Q54296_5mod
	RapC_Q54299_1mod
	RapB_Q54296_4mod
	RapB_Q54296_1mod
	RapB_Q54296_2mod
	RapA_Q54297_1mod
	RapB_Q54296_6mod
	RapC_Q54299_3mod
	RapA_Q54297_3mod
	RapA_Q54297_2mod
	RapC_Q54299_2mod
	AmphJ_Q93NX8_1mod
	NysJ_Q9L4X2_1mod
	AmphI_Q93NX9_5mod
	NysI_Q9L4X3_5mod
	AmphC_Q93NW6_1mod
	NysC_Q9L4W3_1mod
	NysA_Q9L4W5_1mod
	AmphA_Q93NW8_1mod
	AveA4_Q9S0R3_4mod
	AmphJ_Q93NX8_2mod
	NysJ_Q9L4X2_2mod
	AmphJ_Q93NX8_3mod
	NysJ_Q9L4X2_3mod
	AmphK_Q93NX7_1mod
	NysK_Q9L4X1_1mod
	AmphI_Q93NX9_6mod
	NysI_Q9L4X3_6mod
	AmphB_Q93NW7_1mod
	NysB_Q9L4W4_1mod
	EpoD_Q9L8C7_4mod
	EpoA_Q9L8C9_mod
	McyD_Q9FDU1_2mod
	CurJ_AAT70105_mod
	JamL_AAS98783_mod
	CurK_AAT70106_mod
	CurM_AAT70108_mod
	McyE_Q9FDU0_1mod
	McyD_Q9FDU1_1mod
	CurH_AAT70103_mod
	JamK_AAS98782_mod
	CurI_AAT70104_mod
	CurL_AAT70107_mod
	Stro1024_KS1
	TylGI_O33954_KS1
	TetA_BAE93722_KS1
	JamE_AAS98777_KS1
	CurA_AAT70096_mod
	VirA_BAF50727_1T
	KirAI_CAN89631_1T
	LnmJ_AF484556_4T
	TetH_BAE93740_1T
	KirAIV_CAN89634_10T
	KirAII_CAN89632_4T
	KirAII_CAN89632_5T
	KirAIV_CAN89634_9T
	LnmI_AF484556_3T
	KirAIV_CAN89634_11T
	KirAI_CAN89631_2T
	CurC_AAT70098_mod
	JamG_AAS98778_mod
	AlnM_ACI88862_KSb
	actinorh_NP_629238_KSb
	tcmL_AAA67516_KSb
	AknC_AAF70107_KSb
	dauAORFB_AAA87619_KSb
	SaqB_ACP19354_KSb
	MtmK_CAA61990_KSb
	FabF_Ecoli_FAS
	FabF_Bacillus_FAS
	sporepig_NP824014_SP
	PKSA_AAG26879_SP
	whiE_X55942_SP
	AlnL_ACI88861_KSa
	actinorh_NP_629237_KSa
	tcmK_AAA67515_KSa
	MtmP_CAA61989_KSa
	otcORF1_CAA80985_KSa
	AknB_AF257324_KSa
	CALEAM_AAM94794_ene10
	C1027_AAL06699_ene9
	Neocarc_AAM78012_ene9
	Maduro_AAQ17110_ene9
	EspE_AAP92148_ene10
	DynE_AAN79725_ene10
	PfaC_Shewanella_PUFA
	PfaA_Shewanella_PUFA
	AFLAT_Q12053_i
	BIKAV_CAB92399_i
	Naphtop_1905375A_i
	yersi_YP_070123_H
	bleom_AAG02357_H
	EpoC_Q9L8C8_H
	McyG_Q9FDT8_H
	JamM_AAS98784_H
	CurG_AAT70102_H
	NosB_Q9RAH3_H
	JamP_AAS98787_H
	LnmJ_AF484556_2T
	CurF_AAT70101
	JamJ_AAS98781
	ituri_BAB69698_T
	mycos_Q9R9J1_T
	VirF_BAF50722_5T
	VirG_BAF50721_6T
	TetH_BAE93740_2T
	VirA_BAF50727_4T
	LnmJ_AF484556_1T
	BCR12_15975-trimmed_3681_4109
	BJG00_012510-trimmed_4035_4466
	LnmI_AF484556_1T
	BJG00_012515-trimmed_1815_2228
	BCR12_15970-trimmed_1772_2194
	BCR12_15980-trimmed_7456_7870
	BJG00_012505-trimmed_7404_7818
	LnmJ_AF484556_3T
	KirAIV_CAN89634_7T
	KirAII_CAN89632_3T
	KirAV_CAN89635_12T
	VirA_BAF50727_2T
	LnmI_AF484556_2T
	KirAIV_CAN89634_8T
	Sare2407_i
	HSAF_ABL86391_i
	Strep_ZP_06279092_i
	FUMON_AAD43562_i
	COMPA_BAC20564_i
	LOVAS_Q9Y8A5_i
	ChlB1_AAZ77673_i
	Avi_AAK83194_i
	CALO5_12183629_i
	EpoD_Q9L8C7_1mod
	EpoF_Q9L8C5_1mod
	EpoE_Q9L8C6_1mod
	TetG_BAE93739_1mod
	EpoD_Q9L8C7_3mod
	EpoE_Q9L8C6_2mod
	EpoD_Q9L8C7_2mod
	AmphB_Q93NW7_2mod
	NysB_Q9L4W4_2mod
	AmphI_Q93NX9_4mod
	NysI_Q9L4X3_4mod
	AmphI_Q93NX9_3mod
	NysI_Q9L4X3_3mod
	TetD_BAE93729_1mod
	TylGIII_O33956_2mod
	AmphI_Q93NX9_1mod
	NysI_Q9L4X3_1mod
	TetA_BAE93722_2mod
	TetA_BAE93722_3mod
	NysC_Q9L4W3_5mod
	NysI_Q9L4X3_2mod
	AmphC_Q93NW6_5mod
	AmphI_Q93NX9_2mod
	AmphC_Q93NW6_2mod
	NysC_Q9L4W3_2mod
	AmphC_Q93NW6_3mod
	AmphC_Q93NW6_6mod
	AmphC_Q93NW6_4mod
	NysC_Q9L4W3_4mod
	NysC_Q9L4W3_3mod
	NysC_Q9L4W3_6mod
	TetF_BAE93731_2mod
	TetE_BAE93730_3mod
	TetB_BAE93725_1mod
	TetF_BAE93731_1mod
	TetE_BAE93730_1mod
	TetE_BAE93730_2mod
	TetF_BAE93731_3mod
	TylGII_O33955_1mod
	TetC_BAE93728_1mod
	TetD_BAE93729_2mod
	RifA_O54666_2mod
	RifB_O52545_1mod
	RifA_O54666_3mod
	RifD_O54591_1mod
	RifC_O52790_1mod
	RifB_O52545_3mod
	RifA_O54666_1mod
	RifE_O54593_1mod
	RifE_O54593_2mod
	RifB_O52545_2mod
	AveA4_Q9S0R3_1mod
	AveA4_Q9S0R3_2mod
	AveA4_Q9S0R3_3mod
	AveA1_Q9S0R8_1mod
	AveA3_Q9S0R4_1mod
	AveA3_Q9S0R4_2mod
	AveA1_Q9S0R8_2mod
	AveA2_Q9S0R7_2mod
	AveA2_Q9S0R7_1mod
	AveA2_Q9S0R7_3mod
	AveA2_Q9S0R7_4mod
	AveA3_Q9S0R4_3mod
;
end;
begin trees;
	tree tree_1 = [&R] ((TylGV_O33958_1mod:0.22898,RapC_Q54299_4mod:0.19716):0.03437,(TylGIV_O33957_1mod:0.14956,(TylGI_O33954_3mod:0.04039,(TylGI_O33954_2mod:0.0174,TylGIII_O33956_1mod:0.04376):0.04924):0.04843):0.0604,(((RapA_Q54297_4mod:0.02356,RapB_Q54296_3mod:0.04238):0.06833,((RapB_Q54296_5mod:0.04753,(RapC_Q54299_1mod:0.06214,RapB_Q54296_4mod:0.03576):0.02379):0.01953,(((RapB_Q54296_1mod:0.018…
end;
